# Supplementary material for: Plastid ribosomal protein S5 is involved in photosynthesis, plant development, and cold stress tolerance in Arabidopsis
Source: J Exp Bot. 2016 Mar 22;67(9):2731–44. doi: 10.1093/jxb/erw106 (PMC4861020; doi:10.1093/jxb/erw106)
Supplement: Supplementary Data [file supp_erw106_Supplementary_Table_S3.xlsx]

## Sheet: Sheet1
Supplemental Table S3. The 294 proteins with P-value < 0.05 detected by iTRAQ-label quantification analysis.
column head		explanation
prot_hit_num		protein hit rank
prot_acc		protein accession number
prot_desc		protein description (lcd454_G14ordered database doesn't provid this information)
prot_score		protein score, which are derived from weighted peptides score so called MUPID score.
prot_mass		mass of the protein
prot_matches_sig		Significant peptide # matching to the protein
prot_sequences_sig		Unique peptide # to the protein with significance					Sample	iTRAQ Labeling
prot_cover		protein sequence coverage					W1	113
prot_pi		pI value of the protien					W2	114
prot_seq		protein sequence					W3	115
Detabase:		Arabidopsis_refseq---8Aug2014					M1	116
W		Wild-type					M2	117
M		prps5-1					M3	118
prot_hit_num	prot_acc	prot_desc	prot_score	prot_mass	prot_matches_sig	prot_sequences_sig	prot_cover	prot_pi	113/113	114/113	115/113	Cave	116/113	117/113	118/113	Tave	Tave/Cave	log2(Tave/Cave)	p value
612	gi|15231557	zinc finger-containing glycine-rich RNA-binding protein [Arabidopsis thaliana]	1	31958	3	1	6.9	8.93	1	1.149	1.133	1.0919	0.778	0.933	0.905	0.869301	0.796135	-0.328915	0.000243398
60	gi|15221681	photosystem I subunit F [Arabidopsis thaliana]	789	30076	49	5	31.2	9.58	1	1.059	1.006	1.02133	0.732	0.807	0.744	0.760302	0.744425	-0.425801	0.000320357
1425	gi|15241016	histone H2A 7 [Arabidopsis thaliana]	32	21116	2	1	4.7	10.47	1	1.078	1.035	1.03718	0.675	0.774	0.713	0.719523	0.693732	-0.52755	0.000427633
777	gi|15234935	putative RNA-binding protein containing KH domain [Arabidopsis thaliana]	76	42303	3	2	9.5	5.82	1	0.906	1.187	1.02453	2.277	2.156	2.365	2.26437	2.21015	1.14414	0.000571884
170	gi|7525029	photosystem II 44 kDa protein (chloroplast) [Arabidopsis thaliana]	392	56277	25	11	30	6.71	1	0.997	0.82	0.935053	1.182	1.179	0.988	1.11249	1.18976	0.250672	0.000691802
618	gi|15232693	60S ribosomal protein L35-1 [Arabidopsis thaliana]	102	21882	4	2	17.1	10.92	1	0.919	0.977	0.964725	0.841	0.754	0.828	0.806738	0.836237	-0.258017	0.00087491
268	gi|30692346	small subunit ribosomal protein S1 [Arabidopsis thaliana]	268	52567	17	9	23.1	5.13	1	0.965	0.982	0.982229	0.693	0.639	0.688	0.672885	0.685059	-0.5457	0.000902969
803	gi|15240009	aldose 1-epimerase family protein [Arabidopsis thaliana]	72	39681	3	3	11.7	5.64	1	0.994	0.911	0.967464	1.114	1.1	1.014	1.07507	1.11123	0.152157	0.000928456
1075	gi|18403860	shikimate kinase like 2 [Arabidopsis thaliana]	48	50100	2	2	7.8	5.9	1	0.895	0.986	0.95918	1.168	1.082	1.17	1.13925	1.18773	0.24821	0.00107564
7	gi|18415911	ATP synthase subunit beta-2 [Arabidopsis thaliana]	1984	68028	76	20	48.7	6.18	1	1.03	0.992	1.0072	0.896	0.912	0.876	0.894545	0.888149	-0.171126	0.00150216
29	gi|18412632	ATP synthase gamma chain 1 [Arabidopsis thaliana]	1170	49633	68	12	41	8.13	1	0.954	0.961	0.971458	0.771	0.755	0.747	0.757601	0.77986	-0.358713	0.00163369
126	gi|18421762	14-3-3-like protein GF14 psi [Arabidopsis thaliana]	478	34764	24	8	37.3	4.75	1	1.022	0.996	1.00594	0.665	0.718	0.703	0.694972	0.690871	-0.533511	0.00163421
609	gi|15218311	glutathione S-transferase TAU 20 [Arabidopsis thaliana]	104	32079	3	1	5.5	5.63	1	0.958	0.909	0.954941	0.625	0.596	0.584	0.601423	0.629801	-0.667032	0.00178535
368	gi|15223975	protein disulfide isomerase-like 1-2 [Arabidopsis thaliana]	193	71161	9	5	12.4	4.9	1	0.996	1.095	1.02934	0.938	0.924	1.026	0.961629	0.934221	-0.0981644	0.00191156
245	gi|15231126	V-type proton ATPase subunit D [Arabidopsis thaliana]	281	36996	12	3	10.7	9.52	1	0.967	1.021	0.995751	0.701	0.704	0.765	0.722743	0.725827	-0.462302	0.00237819
465	gi|7525035	ribosomal protein S4 (chloroplast) [Arabidopsis thaliana]	145	28185	7	3	15.9	10.33	1	1.055	0.951	1.0011	0.687	0.763	0.687	0.711453	0.710671	-0.492747	0.0023922
250	gi|15241061	60S ribosomal protein L18-3 [Arabidopsis thaliana]	276	28301	13	5	31	10.96	1	0.951	0.97	0.973458	0.869	0.84	0.854	0.854251	0.877543	-0.188459	0.00252621
447	gi|15235763	leucine aminopeptidase 2 [Arabidopsis thaliana]	153	74367	7	5	12.2	6.62	1	0.986	0.914	0.96592	1.174	1.132	1.075	1.12627	1.166	0.221572	0.00253612
260	gi|22327852	trigger factor type chaperone family protein [Arabidopsis thaliana]	271	75752	22	11	23.6	5.25	1	1.033	1.009	1.0139	1.399	1.412	1.344	1.38468	1.36569	0.449634	0.00258606
849	gi|30686602	phosphoglucose isomerase 1 [Arabidopsis thaliana]	67	77063	2	2	6.4	5.47	1	1.03	0.985	1.00483	1.529	1.662	1.572	1.58671	1.57909	0.65909	0.00260766
478	gi|15221909	phosphoethanolamine N-methyltransferase 2 [Arabidopsis thaliana]	140	66916	5	2	5.9	5.04	1	0.937	1.041	0.991738	1.376	1.252	1.369	1.33109	1.34218	0.424582	0.00296931
480	gi|15237054	V-type proton ATPase subunit E1 [Arabidopsis thaliana]	140	33833	7	6	29.1	6.04	1	0.936	0.95	0.961612	0.853	0.813	0.804	0.823061	0.855918	-0.224456	0.00318026
233	gi|15235490	photosystem I subunit L [Arabidopsis thaliana]	291	26429	11	4	24.7	9.85	1	1.152	0.915	1.01771	0.63	0.754	0.591	0.654787	0.643391	-0.636231	0.00349366
387	gi|15223141	beta carbonic anhydrase 4 [Arabidopsis thaliana]	180	39444	6	3	14.6	6.66	1	1.028	1.088	1.03802	1.276	1.312	1.321	1.30285	1.25513	0.327836	0.00356989
1084	gi|15242099	galactose mutarotase-like superfamily protein [Arabidopsis thaliana]	47	42560	2	2	9.6	5.73	1	1.12	1.095	1.07039	0.84	0.926	0.903	0.888913	0.830453	-0.268029	0.003643
303	gi|15224581	glutathione S-transferase PHI 9 [Arabidopsis thaliana]	233	29910	14	5	33.5	6.17	1	1.035	0.98	1.00474	0.671	0.716	0.712	0.699367	0.696065	-0.522706	0.00380509
748	gi|18396352	vacuolar protein sorting-associated protein 2-1 [Arabidopsis thaliana]	79	32273	3	1	9.8	5.54	1	1.281	1.424	1.22186	0.64	0.981	1.051	0.870597	0.712521	-0.488996	0.00423593
22	gi|15219826	ribulose bisphosphate carboxylase small chain 1A [Arabidopsis thaliana]	1308	24388	121	9	49.4	7.59	1	1.152	0.985	1.04303	0.657	0.794	0.699	0.714421	0.684949	-0.545932	0.00441438
89	gi|15221044	dihydrolipoyl dehydrogenase 1 [Arabidopsis thaliana]	589	67569	23	9	28.4	6.96	1	1.001	0.945	0.981647	1.362	1.322	1.232	1.30419	1.32857	0.409874	0.00446665
739	gi|15223438	aquaporin PIP1-3 [Arabidopsis thaliana]	80	34447	3	1	3.5	9.02	1	1.225	0.905	1.03497	1.771	2.048	1.557	1.78079	1.72062	0.782926	0.00453882
931	gi|15232373	leucine-rich repeat-containing protein [Arabidopsis thaliana]	58	43385	3	2	5.5	8.77	1	1.201	1.079	1.09024	1.54	1.804	1.554	1.62831	1.49353	0.578728	0.00466138
294	gi|15231810	aquaporin PIP2-1 [Arabidopsis thaliana]	239	33985	13	5	17.8	8.6	1	1.019	0.901	0.971926	1.222	1.299	1.173	1.23025	1.26578	0.340032	0.0049112
776	gi|79324865	calmodulin-like protein 4 [Arabidopsis thaliana]	76	39565	3	2	6.6	4.88	1	1.111	1.143	1.0829	0.687	0.71	0.777	0.723678	0.66828	-0.581475	0.00501095
284	gi|15224582	glutathione S-transferase PHI 10 [Arabidopsis thaliana]	245	29690	10	4	32.1	5.49	1	1.022	0.986	1.00256	0.674	0.7	0.728	0.70032	0.698533	-0.517599	0.0052793
758	gi|18394339	syntaxin-51 [Arabidopsis thaliana]	78	29919	2	1	7.3	7.77	1	1.081	1.047	1.04214	0.724	0.745	0.78	0.749313	0.719017	-0.475903	0.00541872
853	gi|15220026	heat shock protein 91 [Arabidopsis thaliana]	67	113631	3	2	3.1	5.15	1	1.138	1.016	1.04957	1.627	1.645	1.667	1.64625	1.5685	0.649385	0.00555745
455	gi|7525062	photosystem II protein H (chloroplast) [Arabidopsis thaliana]	150	8914	6	2	28.8	6.02	1	1.028	0.97	0.999052	0.301	0.371	0.43	0.363471	0.363816	-1.45872	0.00561796
584	gi|18417512	heavy metal transport/detoxification domain-containing protein [Arabidopsis thaliana]	109	21470	5	3	27.5	5.17	1	0.958	1.023	0.9933	0.65	0.686	0.73	0.687892	0.692532	-0.530048	0.00578652
240	gi|15227257	ATP synthase subunit gamma [Arabidopsis thaliana]	284	42560	14	5	23.1	9.01	1	1.02	0.954	0.990945	0.842	0.88	0.834	0.851766	0.859549	-0.218348	0.00614693
979	gi|15237236	stress-induced protein KIN2 [Arabidopsis thaliana]	54	9589	2	1	21.2	9.11	1	1.308	1.086	1.12412	0.546	0.75	0.652	0.643923	0.572824	-0.803836	0.00629892
1395	gi|18403499	photosystem II 5 kD protein [Arabidopsis thaliana]	33	14838	2	1	11.3	9.82	1	0.983	0.978	0.986955	0.529	0.618	0.597	0.58006	0.587727	-0.766783	0.00654915
833	gi|15233464	vacuolar protein sorting-associated protein 32-2 [Arabidopsis thaliana]	69	30752	4	3	17.8	4.89	1	1.012	1.141	1.04911	0.778	0.761	0.953	0.826328	0.787645	-0.344383	0.00675819
271	gi|30690260	DEAD-box ATP-dependent RNA helicase 3 [Arabidopsis thaliana]	261	93091	14	10	15.8	7.24	1	1.029	1.043	1.02384	1.758	1.74	1.612	1.70207	1.66243	0.733297	0.00692096
97	gi|15236768	fructose-bisphosphate aldolase 5 [Arabidopsis thaliana]	558	46713	22	11	39.1	5.65	1	1.242	1.059	1.09565	1.848	1.902	1.723	1.82277	1.66364	0.734346	0.00725621
139	gi|15226167	30S ribosomal protein S5 [Arabidopsis thaliana]	441	39668	13	6	22.1	8.99	1	0.922	0.978	0.966103	0.517	0.568	0.549	0.544257	0.563353	-0.827889	0.00776447
809	gi|15217660	30S ribosomal protein S6 alpha [Arabidopsis thaliana]	71	27493	3	2	13	5.92	1	0.845	0.909	0.915813	0.564	0.504	0.575	0.546755	0.597016	-0.74416	0.007798
35	gi|30690085	myrosinase 1 [Arabidopsis thaliana]	1087	72505	43	9	20.7	5.61	1	1.072	1.046	1.0389	1.444	1.481	1.372	1.43161	1.378	0.462578	0.00783407
547	gi|15241221	plastid-lipid associated protein PAP / fibrillin family protein [Arabidopsis thaliana]	119	31730	4	2	10.9	9.49	1	0.971	0.926	0.965184	0.836	0.844	0.8	0.826443	0.856254	-0.223889	0.00799447
783	gi|15236299	uncharacterized protein [Arabidopsis thaliana]	75	17505	2	1	11.2	9.07	1	1.134	1.131	1.08649	---	0.859	0.863	0.860998	0.792459	-0.335592	0.00820643
900	gi|7525050	photosystem II protein V (chloroplast) [Arabidopsis thaliana]	62	9695	3	2	22.9	4.83	1	1.048	1.05	1.03241	0.538	0.609	0.711	0.615304	0.595991	-0.746638	0.00824053
562	gi|18410886	phenylalanyl-tRNA synthetase [Arabidopsis thaliana]	115	58060	5	3	8.4	5.98	1	0.88	0.865	0.913061	1.403	1.282	1.166	1.28001	1.40189	0.487377	0.0083178
1347	gi|15237934	starch synthase 1 [Arabidopsis thaliana]	35	79722	2	2	3.5	6.01	1	1.054	0.907	0.985105	1.306	1.344	1.295	1.31483	1.33471	0.41653	0.00845539
300	gi|15235402	chloroplast thylakoid lumen protein [Arabidopsis thaliana]	236	30083	12	5	27.8	8.54	1	0.991	1.046	1.01205	0.751	0.808	0.805	0.787558	0.778181	-0.361822	0.00848376
148	gi|30688146	putative plastid-lipid-associated protein 4 [Arabidopsis thaliana]	415	34189	15	5	23.6	9.71	1	0.958	0.948	0.968407	0.77	0.789	0.762	0.773584	0.798821	-0.324055	0.00857568
957	gi|30683953	photosystem II reaction center PsbP family protein [Arabidopsis thaliana]	56	31353	2	1	4.3	8.78	1	1.082	1.052	1.04411	0.813	0.823	0.817	0.817656	0.783111	-0.352712	0.00858237
381	gi|15222089	pathogenesis-related protein 5 [Arabidopsis thaliana]	183	28709	8	4	23.8	4.75	1	1.171	1.208	1.12256	0.632	0.833	0.749	0.733299	0.653241	-0.614313	0.00866213
888	gi|15237748	dehydrodolichyl diphosphate synthase 2 [Arabidopsis thaliana]	63	40926	5	3	7.7	5.88	1	0.705	0.904	0.860569	1.268	1.016	1.128	1.13268	1.3162	0.396377	0.00868957
311	gi|15222063	30S ribosomal protein S9 [Arabidopsis thaliana]	227	28694	6	3	20.2	10.46	1	0.984	0.922	0.968074	0.629	0.663	0.656	0.649166	0.670575	-0.576529	0.00889634
893	gi|18403267	protein GRANA DEFICIENT CHLOROPLAST 1 [Arabidopsis thaliana]	63	22007	5	3	18.9	5.88	1	1.116	1.054	1.05561	0.767	0.907	0.889	0.851991	0.807111	-0.309161	0.0095454
310	gi|15240628	delta subunit of Mt ATP synthase [Arabidopsis thaliana]	227	32435	11	5	23.5	9.25	1	0.998	0.948	0.981702	0.814	0.807	0.81	0.810328	0.825432	-0.276779	0.00954762
463	gi|15231137	endoribonuclease L-PSP family protein [Arabidopsis thaliana]	145	23546	9	5	38.5	8.53	1	0.932	0.918	0.949335	0.708	0.716	0.694	0.705941	0.743617	-0.427369	0.00962367
1181	gi|18395206	Bet v1-like allergen domain-containing protein [Arabidopsis thaliana]	42	22808	2	2	15	5.84	1	---	0.802	0.895545	0.903	---	0.702	0.796182	0.889048	-0.169667	0.00969397
785	gi|15236166	small subunit ribosomal protein 16 [Arabidopsis thaliana]	75	16083	2	2	29.2	9.81	1	0.867	0.9	0.920634	0.485	0.495	0.492	0.490649	0.532946	-0.907938	0.00975216
1221	gi|15234942	peptide methionine sulfoxide reductase A4 [Arabidopsis thaliana]	41	33161	2	2	8.5	8.96	1	1.14	1.115	1.08324	1.157	1.326	1.246	1.24108	1.1457	0.196232	0.00995717
1627	gi|30680129	sec24-like transport protein [Arabidopsis thaliana]	22	125132	3	1	0.5	8.07	1	1	0.948	0.982357	0.82	0.746	0.708	0.756592	0.770181	-0.376731	0.0100516
293	gi|22331173	zinc metalloprotease pitrilysin subfamily A [Arabidopsis thaliana]	239	142527	13	6	6.3	5.48	1	0.982	0.934	0.971597	1.765	1.686	1.472	1.6362	1.68403	0.75192	0.0101229
269	gi|240254000	coproporphyrinogen III oxidase [Arabidopsis thaliana]	267	51041	11	7	23.6	6.24	1	1.097	1.044	1.04625	1.328	1.456	1.296	1.35828	1.29823	0.376549	0.0101559
700	gi|18402859	photosystem II subunit T [Arabidopsis thaliana]	86	13896	3	1	11.7	9.55	1	1.274	1.147	1.13478	0.522	0.605	0.616	0.579432	0.510612	-0.9697	0.0102005
274	gi|15239032	allene oxide synthase [Arabidopsis thaliana]	258	70162	15	10	25.5	8.75	1	0.977	1.01	0.99557	1.296	1.255	1.218	1.25593	1.26152	0.33516	0.0104373
944	gi|15224171	serine/arginine-rich splicing factor RSZ22A [Arabidopsis thaliana]	57	23561	4	1	3.6	11.34	1	0.922	0.914	0.944552	0.661	0.639	0.678	0.659139	0.697833	-0.519046	0.0106629
380	gi|15230262	beta 1,3-glucanase 2 [Arabidopsis thaliana]	183	41925	5	3	11.8	4.85	1	1.224	1.112	1.10823	0.448	0.422	0.425	0.431512	0.389372	-1.36078	0.0110894
120	gi|15219950	40S ribosomal protein S18 [Arabidopsis thaliana]	486	23056	14	4	32.9	10.54	1	0.958	0.961	0.972814	0.747	0.784	0.743	0.757778	0.778955	-0.360389	0.0111118
2	gi|7525040	ATP synthase CF1 beta subunit (chloroplast) [Arabidopsis thaliana]	5196	61551	214	27	71.1	5.38	1	0.909	0.932	0.946222	0.693	0.697	0.679	0.689623	0.728817	-0.456371	0.0112359
273	gi|15232845	probable mitochondrial-processing peptidase subunit beta [Arabidopsis thaliana]	259	67687	15	10	29.9	6.3	1	0.964	0.957	0.973486	0.9	0.885	0.887	0.890642	0.9149	-0.128315	0.011274
997	gi|30690243	UMP-CMP kinase [Arabidopsis thaliana]	52	29940	2	1	4.3	6.36	1	0.904	0.952	0.951193	0.644	0.614	0.706	0.653561	0.687097	-0.541415	0.0113611
495	gi|15236811	Cytochrome bd ubiquinol oxidase [Arabidopsis thaliana]	135	17560	5	3	27	9.73	1	1.02	1.005	1.0083	0.685	0.776	0.784	0.746946	0.7408	-0.432845	0.0116331
342	gi|15238559	glutamine synthetase 2 [Arabidopsis thaliana]	207	55916	14	6	21.9	6.43	1	1.147	1.072	1.07132	1.503	1.525	1.431	1.48579	1.38687	0.471836	0.0117316
118	gi|15219652	calmodulin 4 [Arabidopsis thaliana]	489	20547	23	6	42.3	4.14	1	0.779	0.937	0.90038	0.694	0.517	0.729	0.639527	0.710286	-0.493527	0.0117913
28	gi|15223484	phosphoglycerate kinase [Arabidopsis thaliana]	1179	61864	53	12	35.6	8.27	1	0.996	0.96	0.985168	1.168	1.128	1.076	1.12337	1.14028	0.189387	0.0120743
374	gi|18394049	salt tolerance-related protein [Arabidopsis thaliana]	186	21325	9	4	31.6	4.82	1	1.034	1.074	1.03556	0.816	0.904	0.887	0.868149	0.838338	-0.254396	0.0120764
4	gi|7525018	ATP synthase CF1 alpha subunit (chloroplast) [Arabidopsis thaliana]	2715	61424	122	16	38.7	5.19	1	0.91	0.906	0.937684	0.635	0.647	0.641	0.640981	0.683579	-0.54882	0.0125553
161	gi|15226973	glycine decarboxylase complex protein H [Arabidopsis thaliana]	402	22287	14	3	27.3	5.24	1	0.898	0.898	0.930788	1.03	0.942	0.941	0.970121	1.04226	0.0597117	0.0131062
44	gi|15236722	F-type H+-transporting ATPase subunit b [Arabidopsis thaliana]	931	31204	38	7	36.1	5.8	1	0.914	0.912	0.941124	0.548	0.555	0.608	0.569717	0.605358	-0.72414	0.0132369
413	gi|15219886	cytochrome C oxidase 6B [Arabidopsis thaliana]	166	25016	7	1	7.9	4.29	1	0.827	1.001	0.938959	0.428	0.446	0.471	0.447988	0.477112	-1.0676	0.0134652
296	gi|30693595	RNA recognition motif-containing protein [Arabidopsis thaliana]	238	33815	14	5	18.6	8.94	1	0.865	0.903	0.920947	0.616	0.606	0.61	0.610653	0.663071	-0.592766	0.0140035
21	gi|15240578	heat shock protein 70-2 [Arabidopsis thaliana]	1312	93165	66	21	36.4	5.17	1	0.986	1.029	1.00484	1.259	1.175	1.208	1.21351	1.20766	0.272219	0.0141912
216	gi|15228674	peptidyl-prolyl cis-trans isomerase CYP20-3 [Arabidopsis thaliana]	312	34246	18	6	30.4	8.83	1	0.933	0.933	0.954819	1.221	1.123	1.077	1.13877	1.19266	0.25418	0.014306
210	gi|18417863	14-3-3-like protein GF14 upsilon [Arabidopsis thaliana]	324	36339	21	9	38.1	4.73	1	1.176	1.187	1.1176	0.825	0.92	0.998	0.911572	0.815652	-0.293975	0.0143147
252	gi|7525032	photosystem I P700 chlorophyll a apoprotein A2 (chloroplast) [Arabidopsis thaliana]	276	87686	13	6	11.2	6.89	1	1	0.818	0.935229	1.618	1.711	1.279	1.52417	1.62973	0.704632	0.0146222
402	gi|15224342	acyl-[acyl-carrier-protein] desaturase [Arabidopsis thaliana]	170	54016	6	4	14	6.05	1	1.04	0.977	1.00533	1.427	1.329	1.411	1.38833	1.38097	0.465677	0.0148309
664	gi|15223293	RNA-binding (RRM/RBD/RNP motifs) family protein [Arabidopsis thaliana]	91	38169	3	2	9.6	9.01	1	1.002	0.887	0.961458	0.82	0.85	0.771	0.81301	0.845601	-0.241952	0.0150396
590	gi|15230008	60S ribosomal protein L22-2 [Arabidopsis thaliana]	108	19835	9	5	41.9	9.57	1	0.916	0.931	0.948306	0.736	0.734	0.744	0.737987	0.778217	-0.361756	0.0154545
94	gi|15222929	V-type proton ATPase subunit B1 [Arabidopsis thaliana]	580	60554	28	12	34	4.98	1	1.164	0.957	1.03662	0.832	0.951	0.819	0.865358	0.834784	-0.260525	0.0155028
186	gi|18394322	uncharacterized protein [Arabidopsis thaliana]	365	41077	14	7	31.6	6.38	1	0.987	0.997	0.994651	1.446	1.316	1.293	1.35002	1.35728	0.440721	0.015864
670	gi|18398623	syntaxin-71 [Arabidopsis thaliana]	91	36491	4	4	20.7	5.09	1	1.031	0.985	1.00515	0.748	0.806	0.825	0.792313	0.788252	-0.343271	0.016135
168	gi|15226690	Uroporphyrinogen decarboxylase [Arabidopsis thaliana]	396	50383	15	9	27.9	8.29	1	0.937	0.939	0.958227	1.071	1.049	1.038	1.05258	1.09846	0.135487	0.0161607
13	gi|15230595	phosphoglycerate kinase 1 [Arabidopsis thaliana]	1653	61733	79	20	61.1	5.91	1	0.936	0.935	0.956524	1.147	1.065	1.132	1.11409	1.16473	0.219991	0.0162407
370	gi|7525079	ribosomal protein S7 (chloroplast) [Arabidopsis thaliana]	190	22214	9	4	23.9	11.28	1	0.91	0.863	0.922608	0.504	0.519	0.546	0.522713	0.56656	-0.819699	0.016334
930	gi|15233349	aconitate hydratase 1 [Arabidopsis thaliana]	58	114764	3	2	3.5	5.98	1	1.088	1.114	1.0662	1.287	1.399	1.312	1.33181	1.24912	0.320916	0.0163705
87	gi|15228194	Sedoheptulose-1,7-bisphosphatase [Arabidopsis thaliana]	597	51227	33	13	44.5	6.17	1	0.902	0.883	0.926949	1.111	1.071	1.007	1.06213	1.14583	0.196399	0.0166036
205	gi|15222983	dehydrin ERD14 [Arabidopsis thaliana]	334	31421	12	3	16.2	5.41	1	0.773	0.924	0.893889	0.381	0.376	0.449	0.40067	0.448232	-1.15768	0.0166895
899	gi|15236014	Lipase/lipooxygenase, PLAT/LH2 family protein [Arabidopsis thaliana]	62	22482	2	1	5	4.97	1	1.104	1.084	1.06169	0.833	0.997	0.956	0.925975	0.872167	-0.197323	0.0167769
78	gi|15221119	aminomethyltransferase [Arabidopsis thaliana]	629	54731	35	13	44.6	8.55	1	1.038	1.016	1.01788	1.402	1.406	1.269	1.35747	1.33363	0.415356	0.0170325
72	gi|15241115	heat shock protein 81-2 [Arabidopsis thaliana]	672	105797	34	15	23.7	4.95	1	1.181	1.165	1.11222	1.338	1.394	1.434	1.38811	1.24805	0.319672	0.0170452
1088	gi|15241161	ribonuclease E inhibitor RraA/Dimethylmenaquinone methyltransferase [Arabidopsis thaliana]	46	20524	2	1	7.2	5.34	1	1.317	1.114	1.13629	0.846	1.165	1.015	1.00012	0.880164	-0.184155	0.0173347
1045	gi|15236930	Rossmann-fold NAD(P)-binding domain-containing protein [Arabidopsis thaliana]	50	49844	3	2	4.3	8.71	1	1.023	0.965	0.995713	1.141	1.117	1.064	1.10686	1.11163	0.152673	0.0174515
272	gi|18396215	enoyl-[acyl-carrier-protein] reductase [NADH] [Arabidopsis thaliana]	260	48369	11	6	21.3	9.1	1	0.98	0.945	0.974734	0.806	0.856	0.755	0.80461	0.825466	-0.276719	0.0174945
622	gi|18417271	translocon-associated protein subunit beta [Arabidopsis thaliana]	101	27221	4	2	14.9	9.66	1	0.884	0.941	0.940475	0.842	0.764	0.748	0.783614	0.833211	-0.263246	0.0175532
50	gi|15235503	photosystem I subunit D-1 [Arabidopsis thaliana]	882	28105	49	11	58.7	9.78	1	0.971	0.844	0.935809	0.469	0.581	0.502	0.515249	0.550593	-0.860943	0.0176708
88	gi|15228059	chloroplast heat shock protein 90 [Arabidopsis thaliana]	591	108749	31	16	27.1	4.93	1	1.048	1.149	1.06388	1.5	1.553	1.472	1.50796	1.41741	0.50326	0.0177939
423	gi|15217539	peroxidase 12 [Arabidopsis thaliana]	162	45074	6	4	14.5	8.58	1	1.184	1.137	1.10417	1.469	1.503	1.456	1.47587	1.33663	0.418596	0.0178699
256	gi|15224810	Late embryogenesis abundant protein, group 2 [Arabidopsis thaliana]	272	46190	9	5	21.2	4.69	1	1.016	0.994	1.00329	0.78	0.861	0.849	0.829218	0.826498	-0.274917	0.017906
241	gi|15224470	Pyridoxal biosynthesis protein PDX1.1 [Arabidopsis thaliana]	284	38242	11	6	25.2	5.75	1	1.082	0.954	1.01063	1.728	1.562	1.466	1.58168	1.56505	0.646207	0.0179577
603	gi|15241338	isopropylmalate dehydrogenase 1 [Arabidopsis thaliana]	105	53094	6	6	18.6	5.75	1	1.088	1.069	1.05164	0.867	0.89	0.855	0.870546	0.827795	-0.272654	0.018085
854	gi|15220003	30S ribosomal protein S17 [Arabidopsis thaliana]	67	20881	4	3	27.5	10.57	1	0.833	0.918	0.914455	0.514	0.531	0.535	0.526587	0.575848	-0.79624	0.0181021
735	gi|15225913	aquaporin PIP1-2 [Arabidopsis thaliana]	81	34717	5	2	9.8	9.16	1	0.982	0.693	0.879593	1.445	1.668	1.184	1.41842	1.61259	0.689379	0.0181602
330	gi|30697395	4-hydroxy-3-methylbut-2-enyl diphosphate synthase [Arabidopsis thaliana]	216	94878	10	6	10.9	6.01	1	1.062	1.184	1.07934	2.374	2.124	2.04	2.17481	2.01494	1.01074	0.0183131
602	gi|15219328	high chlorophyll fluorescence phenotype 173 protein [Arabidopsis thaliana]	105	76987	3	3	6.2	9.15	1	1.054	1.074	1.04219	1.923	1.942	1.649	1.83295	1.75874	0.814542	0.0188041
384	gi|15218860	protochlorophyllide reductase C [Arabidopsis thaliana]	181	54078	8	4	15.2	9.18	1	0.998	0.903	0.965916	1.321	1.197	1.208	1.24076	1.28454	0.361255	0.0188307
85	gi|334188078	uncharacterized protein [Arabidopsis thaliana]	598	49326	21	7	18.1	4.72	1	0.88	0.995	0.956684	0.451	0.546	0.527	0.506283	0.529206	-0.918099	0.0188335
579	gi|30697554	uncharacterized protein [Arabidopsis thaliana]	111	32732	7	3	14.8	9.57	1	0.887	0.876	0.919339	0.681	0.683	0.647	0.670127	0.728923	-0.456162	0.0188602
196	gi|15227963	cold-regulated protein 15a [Arabidopsis thaliana]	350	20985	18	4	28.8	6.62	1	0.786	0.827	0.866249	0.207	0.278	0.263	0.247357	0.285549	-1.80819	0.0191038
39	gi|15225026	alanine--glyoxylate aminotransferase [Arabidopsis thaliana]	1014	51103	29	9	36.2	7.69	1	1.157	0.972	1.03992	1.833	1.684	1.575	1.69406	1.62903	0.704011	0.0191962
181	gi|30688330	glutamate:glyoxylate aminotransferase [Arabidopsis thaliana]	370	62199	26	11	28.9	6.49	1	1.202	1.143	1.11169	1.722	1.829	1.58	1.70727	1.53574	0.618934	0.0192357
798	gi|15223252	phosphoglucomutase-like protein [Arabidopsis thaliana]	73	76460	4	2	4.4	5.62	1	1.119	0.914	1.00753	1.59	1.537	1.606	1.57739	1.5656	0.646713	0.0193319
184	gi|15230931	50S ribosomal protein L15 [Arabidopsis thaliana]	367	37736	16	6	30.3	10.77	1	0.933	0.968	0.966612	1.118	1.063	1.047	1.07557	1.11273	0.154098	0.0193701
672	gi|7525091	NADH dehydrogenase subunit 7 (chloroplast) [Arabidopsis thaliana]	90	51087	3	3	10.7	5.4	1	1.085	1.001	1.02791	0.793	0.946	0.772	0.833541	0.81091	-0.302386	0.0193951
373	gi|30688100	photosystem I reaction center subunit E [Arabidopsis thaliana]	188	18000	13	4	38.5	9.92	1	0.83	0.85	0.890223	0.402	0.439	0.44	0.426626	0.479235	-1.06119	0.0194834
464	gi|15233062	(+)-neomenthol dehydrogenase [Arabidopsis thaliana]	145	39705	5	3	15.9	5.38	1	1.068	1.297	1.11473	1.856	1.636	1.871	1.78434	1.60069	0.678696	0.0197526
771	gi|18423233	chaperone protein ClpD [Arabidopsis thaliana]	76	120878	4	3	2.8	5.89	1	0.984	0.962	0.981876	1.131	1.131	1.169	1.14353	1.16464	0.219878	0.019866
128	gi|15242822	glutamate-1-semialdehyde-2,1-aminomutase [Arabidopsis thaliana]	473	60394	17	6	21.1	6.43	1	0.987	0.967	0.984573	1.243	1.348	1.205	1.26391	1.28371	0.360323	0.0198974
56	gi|15218708	photosystem I reaction center subunit D-2 [Arabidopsis thaliana]	819	27814	46	11	58.3	9.78	1	0.936	0.855	0.928426	0.366	0.518	0.43	0.433604	0.467031	-1.09841	0.0200939
321	gi|30686832	dehydrin ERD10 [Arabidopsis thaliana]	222	42611	7	3	13.8	5.12	1	0.786	0.901	0.891352	0.386	0.415	0.424	0.408007	0.457739	-1.1274	0.0202027
122	gi|15233740	HSP90-like protein GRP94 [Arabidopsis thaliana]	485	122179	26	13	18.8	4.94	1	0.983	1.028	1.0035	0.862	0.892	0.875	0.876247	0.873195	-0.195624	0.0208411
281	gi|15233888	magnesium-chelatase subunit chlI [Arabidopsis thaliana]	249	54989	12	6	14.2	6.08	1	0.941	0.949	0.962983	1.065	0.989	1.03	1.02753	1.06703	0.0935979	0.0210257
104	gi|15240250	D-ribulose-5-phosphate-3-epimerase [Arabidopsis thaliana]	534	35391	20	4	25.6	8.24	1	1.053	1.024	1.02544	1.359	1.381	1.236	1.32376	1.29093	0.368405	0.0215693
819	gi|15229167	mitochondrial import inner membrane translocase subunit Tim17/Tim22/Tim23 family protein [Arabidopsis thaliana]	70	34049	2	1	3.4	9.49	1	1.052	0.94	0.99628	1.177	1.293	1.241	1.23609	1.2407	0.311157	0.0215948
151	gi|18394812	tubulin beta-5 chain [Arabidopsis thaliana]	409	55333	18	10	25.8	4.66	1	1.165	1.037	1.06505	1.383	1.521	1.264	1.38537	1.30076	0.379357	0.0216245
95	gi|18417320	elongation factor Ts family protein [Arabidopsis thaliana]	576	129944	32	15	18.3	4.95	1	1.067	1.088	1.05099	1.438	1.411	1.346	1.3978	1.32998	0.411407	0.0217507
127	gi|15236275	cytochrome b6-f complex iron-sulfur subunit [Arabidopsis thaliana]	477	28839	23	4	24.9	8.8	1	0.98	1.069	1.01563	0.945	0.905	0.975	0.941228	0.926745	-0.109755	0.0219926
772	gi|22326803	Rubisco methyltransferase family protein [Arabidopsis thaliana]	76	68185	3	2	6	6.38	1	1.269	1.264	1.17058	1.693	1.878	1.668	1.74388	1.48975	0.57507	0.0220304
54	gi|15235745	serine transhydroxymethyltransferase 1 [Arabidopsis thaliana]	866	69975	56	20	46	8.13	1	1.018	1.027	1.01494	1.492	1.432	1.313	1.41035	1.38959	0.474657	0.0220858
757	gi|15240765	voltage dependent anion channel 2 [Arabidopsis thaliana]	78	37836	3	2	10.9	8.88	1	1.12	0.918	1.0093	0.897	0.993	0.844	0.909274	0.900896	-0.150568	0.0221086
1629	gi|42565881	carotene epsilon-monooxygenase [Arabidopsis thaliana]	21	70832	2	1	1.3	6.04	1	0.803	0.801	0.863209	1.172	1.059	1.097	1.10835	1.28399	0.360631	0.0221643
11	gi|15237059	RAB GTPase homolog E1b [Arabidopsis thaliana]	1749	60954	66	16	47.3	5.84	1	1.044	1.047	1.03011	1.335	1.355	1.244	1.31043	1.27213	0.347245	0.0221872
123	gi|15236981	60S ribosomal protein L14-2 [Arabidopsis thaliana]	483	21580	22	6	38.1	10.03	1	0.903	0.917	0.939043	0.707	0.711	0.728	0.715276	0.761707	-0.392693	0.0223687
107	gi|15234036	glycine dehydrogenase [decarboxylating] 2 [Arabidopsis thaliana]	518	130062	27	14	17.4	6.51	1	1.181	1.034	1.06887	2.343	2.329	1.809	2.14516	2.00695	1.005	0.0226345
189	gi|15241472	tubulin beta-4 chain [Arabidopsis thaliana]	361	55422	18	10	28.4	4.76	1	1.206	1.033	1.07601	1.247	1.39	1.179	1.26901	1.17937	0.238013	0.0226556
264	gi|15219268	photosystem II subunit R [Arabidopsis thaliana]	269	18531	15	4	37.9	9.63	1	0.919	0.819	0.909634	0.467	0.588	0.456	0.500288	0.549988	-0.862528	0.0226929
62	gi|18404382	malate dehydrogenase 1 [Arabidopsis thaliana]	781	43267	33	9	33.1	8.54	1	1.013	0.958	0.990053	1.081	1.062	1.04	1.06087	1.07153	0.0996674	0.0227197
309	gi|15241768	40S ribosomal protein S20-1 [Arabidopsis thaliana]	228	18525	8	3	29.8	9.73	1	0.913	0.971	0.960646	0.849	0.825	0.856	0.843228	0.877772	-0.188082	0.0230904
194	gi|15227952	cold-regulated protein 15b [Arabidopsis thaliana]	352	21340	20	5	36.2	6.62	1	0.75	0.83	0.853846	0.275	0.311	0.328	0.303847	0.355857	-1.49063	0.0235497
706	gi|18411985	NADH dehydrogenase (ubiquinone) flavoprotein 2 [Arabidopsis thaliana]	85	34472	2	1	5.1	8.09	1	0.993	0.947	0.979715	1.259	1.161	1.112	1.17577	1.20011	0.263167	0.0235728
23	gi|18411711	transketolase [Arabidopsis thaliana]	1276	93063	59	15	26.2	5.94	1	1.141	1.127	1.08743	2.153	2.016	1.795	1.98244	1.82304	0.866347	0.023584
156	gi|15220854	alkenal/one oxidoreductase [Arabidopsis thaliana]	404	52354	21	11	40.2	8.46	1	0.897	0.894	0.929059	1.104	1.08	1.045	1.07606	1.15823	0.211916	0.0238135
6	gi|30688425	glyceraldehyde-3-phosphate dehydrogenase A subunit [Arabidopsis thaliana]	2356	51515	114	18	48.2	7.62	1	1.033	1.06	1.03071	1.417	1.348	1.3	1.35415	1.31381	0.393756	0.0241584
57	gi|15229384	chloroplast stem-loop binding protein-41 [Arabidopsis thaliana]	817	53775	38	15	40.6	8.54	1	1.073	1.008	1.02649	1.355	1.302	1.232	1.29535	1.26193	0.335626	0.0243979
8	gi|15240013	PS II oxygen-evolving complex 1 [Arabidopsis thaliana]	1971	44127	92	15	53.3	5.55	1	0.734	0.877	0.863439	0.555	0.468	0.573	0.529945	0.613761	-0.704251	0.0249355
280	gi|18411555	protein CURVATURE THYLAKOID 1A [Arabidopsis thaliana]	250	21687	17	4	18.9	9.21	1	1.11	0.909	1.00299	0.55	0.696	0.656	0.630897	0.629018	-0.668827	0.0254534
789	gi|15225120	Stress responsive alpha-beta barrel domain protein [Arabidopsis thaliana]	74	34415	3	2	9.9	6.45	1	0.96	1.045	1.00107	0.868	0.876	0.894	0.879266	0.87833	-0.187164	0.0255443
556	gi|18402503	uncharacterized protein [Arabidopsis thaliana]	116	21581	6	2	22.6	4.92	1	0.828	0.936	0.918548	0.675	0.641	0.703	0.672521	0.732156	-0.449777	0.0256642
705	gi|42564190	peptidyl-prolyl cis-trans isomerase CYP37 [Arabidopsis thaliana]	85	60536	6	4	13.5	6.56	1	0.943	0.833	0.922682	0.738	0.724	0.688	0.716354	0.776382	-0.365161	0.0257798
77	gi|15239735	thiazole biosynthetic enzyme [Arabidopsis thaliana]	636	41600	18	5	20.9	5.82	1	0.999	0.926	0.974374	1.481	1.285	1.433	1.39712	1.43387	0.519913	0.0259239
1280	gi|15238549	histone H2A 6 [Arabidopsis thaliana]	38	22648	2	1	4.7	10.55	1	0.859	0.974	0.942289	0.716	0.682	0.655	0.683879	0.725764	-0.462427	0.0259416
80	gi|15235401	glutathione S-transferase F2 [Arabidopsis thaliana]	612	29589	32	9	46.2	5.92	1	1.242	1.167	1.1317	0.743	0.793	0.846	0.792886	0.700616	-0.513304	0.0261237
218	gi|15221009	protein TIC110 [Arabidopsis thaliana]	311	133456	15	10	14.4	5.73	1	1.094	1.123	1.07102	1.794	1.705	1.565	1.68534	1.57358	0.654048	0.0261888
1171	gi|15221125	2-isopropylmalate synthase 2 [Arabidopsis thaliana]	43	79976	2	2	4.3	5.95	1	1.088	0.99	1.02507	1.418	1.38	1.23	1.34015	1.30737	0.386668	0.0267354
1130	gi|18418028	serine hydroxymethyltransferase 3 [Arabidopsis thaliana]	44	68306	2	1	2.8	9.03	1	0.964	0.931	0.964589	1.131	1.129	1.162	1.14057	1.18244	0.241765	0.0268086
222	gi|15223354	plastid ribosomal protein l11 [Arabidopsis thaliana]	300	30877	15	6	34.7	9.69	1	1.135	1.06	1.06357	1.213	1.253	1.26	1.24183	1.1676	0.223544	0.0270857
33	gi|15233587	oxygen evolving complex of photosystem II subunit PsbQ [Arabidopsis thaliana]	1140	29865	58	9	46.6	9.64	1	0.843	0.873	0.902847	0.578	0.596	0.59	0.587952	0.651221	-0.618782	0.0271248
26	gi|15217485	chloroplast stem-loop binding protein [Arabidopsis thaliana]	1185	53987	55	14	48.9	8.19	1	1.038	1.049	1.02878	1.418	1.371	1.277	1.35405	1.31617	0.396341	0.0272018
20	gi|15222166	photosystem II subunit P-1 [Arabidopsis thaliana]	1337	33996	93	9	41.8	6.9	1	0.804	0.859	0.883927	0.476	0.508	0.488	0.49049	0.554899	-0.849704	0.0273901
418	gi|7525074	ribosomal protein L2 (chloroplast) [Arabidopsis thaliana]	165	37073	8	4	20.4	10.85	1	1.051	1.025	1.02512	1.48	1.445	1.285	1.4007	1.36637	0.450349	0.0274986
200	gi|18415982	HSP70-interacting protein 1 [Arabidopsis thaliana]	339	56980	12	4	13.8	4.83	1	0.932	0.993	0.974515	0.819	0.834	0.847	0.833255	0.855046	-0.225926	0.0276483
344	gi|15226998	outer plastid envelope protein 16-1 [Arabidopsis thaliana]	206	19777	6	3	23	9.16	1	0.933	0.923	0.951396	0.883	0.865	0.799	0.848219	0.891552	-0.165609	0.0280279
950	gi|30681471	dessication responsive protein [Arabidopsis thaliana]	56	24409	2	2	16	5.42	1	0.855	1.088	0.976184	0.927	0.722	0.961	0.863204	0.884264	-0.177452	0.0282952
359	gi|15232567	thioredoxin M4 [Arabidopsis thaliana]	199	24643	10	4	21.2	9.62	1	0.96	0.944	0.967716	0.896	0.861	0.887	0.881208	0.910606	-0.135101	0.0283208
108	gi|18407650	elongation factor G [Arabidopsis thaliana]	517	101185	20	13	26.8	5.43	1	1.143	1.113	1.08355	1.777	1.713	1.538	1.67289	1.5439	0.626582	0.0286235
543	gi|7525092	ribosomal protein S15 (chloroplast) [Arabidopsis thaliana]	119	14058	7	4	35.2	10.81	1	0.839	0.778	0.867455	0.504	0.499	0.498	0.500326	0.576775	-0.79392	0.0286643
701	gi|22331076	Subtilase family protein [Arabidopsis thaliana]	86	92661	3	3	8.4	6.29	1	1.073	1.079	1.05004	1.524	1.389	1.406	1.43844	1.36988	0.454054	0.0288758
573	gi|15237836	MD-2-related lipid recognition domain-containing protein [Arabidopsis thaliana]	112	20514	5	2	14	4.57	1	0.986	0.904	0.962384	0.532	0.671	0.638	0.610686	0.634556	-0.656181	0.0289597
781	gi|15221116	glyoxalase I homolog GLX1 [Arabidopsis thaliana]	75	38647	4	3	13.4	5.19	1	1.128	1.105	1.07619	0.787	0.749	0.716	0.750107	0.697	-0.52077	0.0291377
283	gi|15232515	30S ribosomal protein S20 [Arabidopsis thaliana]	247	29343	11	4	29.2	10.14	1	0.807	0.916	0.904183	0.593	0.588	0.61	0.596926	0.660183	-0.599062	0.0292393
858	gi|18407178	photosystem I P subunit [Arabidopsis thaliana]	66	21909	6	3	22.4	7.74	1	1.052	1.008	1.01975	0.752	0.794	0.868	0.803254	0.7877	-0.344283	0.0294259
392	gi|15237278	40S ribosomal protein S7-3 [Arabidopsis thaliana]	174	29089	10	5	34.7	9.75	1	1.064	0.997	1.01987	0.882	0.958	0.814	0.882713	0.865514	-0.208372	0.0297057
73	gi|15220620	hydroxypyruvate reductase [Arabidopsis thaliana]	662	50314	34	14	41.5	6.68	1	1.05	1.043	1.03076	1.534	1.412	1.342	1.42715	1.38456	0.469432	0.0297061
714	gi|15240623	putative FKBP-type peptidyl-prolyl cis-trans isomerase 7 [Arabidopsis thaliana]	84	33725	5	3	16.4	7.55	1	0.931	0.973	0.967581	0.717	0.669	0.823	0.733581	0.75816	-0.399426	0.0303155
132	gi|15236264	catalase 2 [Arabidopsis thaliana]	466	64776	23	8	20.7	6.63	1	1.252	1.208	1.14786	2.106	2.086	1.791	1.98894	1.73274	0.793052	0.0307648
750	gi|15225571	delta1-pyrroline-5-carboxylate synthase 1 [Arabidopsis thaliana]	79	90494	3	2	5.4	5.89	1	---	0.832	0.91214	1.594	0.935	1.371	1.26895	1.39118	0.476312	0.0308796
912	gi|18425036	putative 3-dehydroquinate synthase [Arabidopsis thaliana]	60	55869	3	1	2.3	7.05	1	1.069	0.905	0.989028	1.306	1.285	1.315	1.30194	1.31638	0.396578	0.0310447
386	gi|18415378	proline-rich family protein [Arabidopsis thaliana]	181	28427	8	4	23	4.72	1	0.88	0.952	0.942699	0.66	0.702	0.693	0.68476	0.726382	-0.4612	0.03109
967	gi|42562918	peptidase M1 family protein [Arabidopsis thaliana]	55	121855	2	2	3.5	6.09	1	1.143	1.187	1.10705	1.986	1.859	1.709	1.84785	1.66917	0.739133	0.0313949
208	gi|30685117	protein TIC 62 [Arabidopsis thaliana]	332	83481	16	7	18.9	8.27	1	0.984	0.972	0.985267	1.208	1.208	1.089	1.16695	1.1844	0.244162	0.0315924
5	gi|15222111	glyceraldehyde 3-phosphate dehydrogenase GAPA2 [Arabidopsis thaliana]	2364	51568	113	15	37.6	8.16	1	1.01	1.078	1.02876	1.39	1.329	1.278	1.33155	1.29433	0.3722	0.0318731
3	gi|18405145	ribulose bisphosphate carboxylase/oxygenase activase [Arabidopsis thaliana]	2814	61396	135	20	57.8	5.87	1	1.064	1.131	1.06366	1.654	1.612	1.465	1.57487	1.48062	0.566205	0.0321667
720	gi|79346256	glyoxylate reductase 2 [Arabidopsis thaliana]	83	46900	2	2	8.9	8.68	1	1.07	0.971	1.01282	1.24	1.26	1.094	1.19565	1.18051	0.239408	0.0321854
877	gi|18411110	photosystem II reaction center PsbP family protein [Arabidopsis thaliana]	64	31169	3	2	13.4	6.33	1	1.008	0.899	0.967699	0.545	0.568	0.66	0.588974	0.608634	-0.716353	0.0323013
58	gi|15226605	glycine-rich RNA-binding protein 7 [Arabidopsis thaliana]	806	18447	34	5	34.7	5.85	1	0.897	0.919	0.93764	0.551	0.657	0.609	0.604104	0.644281	-0.634238	0.032376
43	gi|18420974	myrosinase 2 [Arabidopsis thaliana]	932	73191	33	8	21.4	7.14	1	1.17	1.151	1.1043	1.38	1.41	1.366	1.38521	1.25438	0.326975	0.0323839
1064	gi|15224809	6,7-dimethyl-8-ribityllumazine synthase [Arabidopsis thaliana]	49	27890	3	2	7.9	8.62	1	1.026	0.891	0.970529	1.156	1.192	1.161	1.16956	1.20507	0.269122	0.0324627
47	gi|15242466	peroxisomal NAD-malate dehydrogenase 2 [Arabidopsis thaliana]	916	44314	35	9	33.1	8.14	1	1.114	1.021	1.04385	1.4	1.318	1.372	1.36291	1.30566	0.384775	0.0325615
366	gi|18406593	chloroplast chaperonin 10 [Arabidopsis thaliana]	195	18266	9	3	34.5	8.75	1	0.94	0.906	0.947877	0.859	0.863	0.813	0.844692	0.89114	-0.166275	0.0327284
92	gi|30690673	stroma protein CP12-1 [Arabidopsis thaliana]	581	16705	28	4	50	4.86	1	0.859	0.975	0.942611	0.574	0.642	0.644	0.619124	0.656818	-0.606435	0.0329275
253	gi|18411929	glutathione S-transferase TAU 19 [Arabidopsis thaliana]	276	32677	17	7	32.4	5.8	1	0.848	0.943	0.928188	0.646	0.665	0.683	0.664495	0.715906	-0.482159	0.0329372
531	gi|15236555	RAB GTPase homolog 1C [Arabidopsis thaliana]	123	26747	6	3	22.8	5.27	1	1.02	0.951	0.989905	0.955	0.975	0.875	0.933982	0.943507	-0.0838949	0.03315
565	gi|15237593	photosystem I reaction center subunit N [Arabidopsis thaliana]	115	23819	8	3	19.3	9.11	1	1.295	1.253	1.1751	0.696	0.69	0.753	0.712445	0.606286	-0.72193	0.0335074
172	gi|15227104	mitochondrial F1F0-ATP synthase subunit Fad [Arabidopsis thaliana]	385	37010	21	8	40	6.28	1	0.823	0.917	0.910451	0.587	0.597	0.65	0.61072	0.670788	-0.57607	0.0335427
626	gi|15222954	thioredoxin-like protein CDSP32 [Arabidopsis thaliana]	101	42107	7	4	13.9	8.65	1	1.13	0.94	1.02032	1.757	1.519	1.493	1.58537	1.5538	0.635798	0.0335566
187	gi|15230982	peroxiredoxin Q [Arabidopsis thaliana]	365	31711	20	7	39.4	9.53	1	0.899	0.937	0.944423	0.747	0.763	0.77	0.759939	0.80466	-0.31355	0.033857
125	gi|15225107	40S ribosomal protein S3-1 [Arabidopsis thaliana]	480	33724	15	6	30	9.57	1	0.959	1.012	0.990071	1.282	1.159	1.158	1.19828	1.2103	0.275367	0.033869
70	gi|334184593	photosystem II subunit P-2 [Arabidopsis thaliana]	722	16827	55	3	33.6	5.8	1	0.77	0.863	0.872637	0.386	0.459	0.399	0.413483	0.473831	-1.07755	0.033887
17	gi|15231850	peroxisomal (S)-2-hydroxy-acid oxidase GLO1 [Arabidopsis thaliana]	1391	46142	64	18	63.8	9.16	1	1.004	0.993	0.99899	1.289	1.163	1.177	1.20838	1.2096	0.274531	0.0339305
51	gi|42565672	protein plastid transcriptionally active 16 [Arabidopsis thaliana]	881	68623	36	14	36.7	8.9	1	0.814	0.872	0.892032	0.698	0.655	0.667	0.673092	0.75456	-0.406292	0.0342043
417	gi|15231176	ATP synthase subunit D [Arabidopsis thaliana]	165	26571	13	6	33.9	5.09	1	0.869	0.959	0.94105	0.608	0.672	0.658	0.645406	0.685836	-0.544065	0.0342174
525	gi|15235022	putative cinnamyl alcohol dehydrogenase 9 [Arabidopsis thaliana]	125	47490	7	5	23.1	6.21	1	1.075	1.063	1.04548	1.413	1.345	1.284	1.3463	1.28774	0.364845	0.0346474
871	gi|240254220	plastid movement impaired1 [Arabidopsis thaliana]	65	116557	3	3	5.3	5.24	1	---	1.216	1.10272	1.227	1.171	1.419	1.26803	1.1499	0.201512	0.0354954
230	gi|15226212	60S ribosomal protein L7-2 [Arabidopsis thaliana]	292	38542	19	10	43	9.93	1	0.958	0.968	0.97517	0.761	0.834	0.724	0.771667	0.791315	-0.337676	0.0355342
350	gi|18400342	synechocystis YCF37-like protein [Arabidopsis thaliana]	204	20460	11	4	15.6	6.75	1	1.07	0.94	1.00193	0.532	0.762	0.694	0.655253	0.653991	-0.612658	0.0356825
364	gi|15223576	dehydroascorbate reductase [Arabidopsis thaliana]	196	29802	12	5	29.1	5.56	1	0.971	0.97	0.980235	0.749	0.794	0.843	0.794407	0.810425	-0.303249	0.0358784
96	gi|18414469	ferredoxin-dependent glutamate synthase 1 [Arabidopsis thaliana]	567	202735	26	16	14.7	5.94	1	1.105	1.032	1.04475	2.768	2.385	1.916	2.32997	2.23016	1.15715	0.0360035
805	gi|15237339	chloroplastic acetylcoenzyme A carboxylase 1 [Arabidopsis thaliana]	72	36075	3	3	16.4	9.11	1	0.964	0.886	0.94879	0.688	0.801	0.682	0.721664	0.760615	-0.394762	0.0364548
516	gi|15222443	putative delta-aminolevulinic acid dehydratase [Arabidopsis thaliana]	129	53721	6	3	12.6	6.96	1	1.186	1.203	1.12577	1.822	1.823	1.604	1.74655	1.55142	0.63359	0.0365102
1203	gi|15232931	TRAF-like family protein [Arabidopsis thaliana]	42	54253	2	1	3.2	8.59	1	0.916	0.906	0.93974	0.862	0.8	0.688	0.779941	0.829954	-0.268897	0.0366785
509	gi|15219257	20S proteasome subunit PAB1 [Arabidopsis thaliana]	130	31161	5	2	13.2	5.53	1	0.837	0.962	0.930322	0.762	0.72	0.741	0.740802	0.796285	-0.328644	0.0366788
79	gi|15222551	phosphoribulokinase [Arabidopsis thaliana]	613	52575	35	11	41.8	5.71	1	1.039	1.033	1.02386	1.568	1.36	1.366	1.42817	1.39489	0.480151	0.036828
243	gi|18417346	30S ribosomal protein S13 [Arabidopsis thaliana]	282	24486	15	7	36.1	10.27	1	1.021	0.889	0.968224	0.677	0.672	0.718	0.688696	0.711298	-0.491474	0.0368783
290	gi|18410982	S-phase kinase-associated protein 1 [Arabidopsis thaliana]	241	22243	9	4	21.9	4.47	1	0.887	1.092	0.989423	0.704	0.718	0.74	0.720515	0.728217	-0.45756	0.0373187
983	gi|18422718	mitochondrial carnitine/acylcarnitine carrier-like protein [Arabidopsis thaliana]	53	36312	2	2	13	9.55	1	1.271	0.898	1.04506	1.364	1.461	1.132	1.31151	1.25496	0.327641	0.037345
1049	gi|7525089	NADH dehydrogenase subunit I (chloroplast) [Arabidopsis thaliana]	49	22616	2	1	8.7	7.51	1	1.213	1.023	1.0746	1.279	1.355	1.309	1.31396	1.22275	0.29013	0.0373626
10	gi|15230324	oxygen-evolving enhancer protein 1-2 [Arabidopsis thaliana]	1766	44308	87	18	62.5	5.92	1	0.792	0.889	0.889629	0.504	0.546	0.542	0.530323	0.596117	-0.746331	0.0377602
144	gi|30696056	elongation factor EF-2-like protein LOS1 [Arabidopsis thaliana]	422	111602	20	11	18.4	5.89	1	1.244	1.311	1.17708	2.394	2.243	1.994	2.20407	1.87249	0.904955	0.0379595
746	gi|7525055	ribosomal protein S18 (chloroplast) [Arabidopsis thaliana]	79	15399	5	2	18.8	12.16	1	0.764	0.802	0.849355	0.574	0.533	0.545	0.5504	0.648021	-0.625887	0.0379789
111	gi|15226573	Ferredoxin--nitrite reductase [Arabidopsis thaliana]	511	77437	28	13	26.5	5.95	1	1.102	1.131	1.07617	1.622	1.585	1.429	1.54302	1.4338	0.519846	0.0379869
666	gi|18405239	uncharacterized protein [Arabidopsis thaliana]	91	28725	3	1	6.4	9.78	1	0.912	0.953	0.954324	0.752	0.794	0.747	0.764046	0.800615	-0.320819	0.038067
178	gi|15229430	MPBQ/MSBQ methyltransferase [Arabidopsis thaliana]	373	45388	10	3	12.1	9.19	1	0.954	0.986	0.97981	1.305	1.151	1.143	1.19741	1.22209	0.289347	0.0381858
1323	gi|18414298	monodehydroascorbate reductase (NADH) [Arabidopsis thaliana]	36	57839	2	1	3.4	5.24	1	1.164	1.385	1.17256	0.716	0.67	0.787	0.722749	0.616387	-0.698092	0.0382296
424	gi|15229631	60S ribosomal protein L26-1 [Arabidopsis thaliana]	162	22714	8	3	21.2	10.79	1	0.883	0.908	0.929	0.662	0.703	0.702	0.688732	0.741369	-0.431736	0.0387084
484	gi|7525068	ribosomal protein S8 (chloroplast) [Arabidopsis thaliana]	139	18558	6	3	18.7	10.94	1	0.842	0.807	0.879148	0.553	0.557	0.578	0.562561	0.639893	-0.644097	0.0392041
581	gi|15224648	uncharacterized protein [Arabidopsis thaliana]	110	14066	4	2	26	4.81	1	0.811	0.917	0.906004	0.528	0.585	0.577	0.562758	0.621143	-0.687002	0.0397036
171	gi|15227954	60S ribosomal protein L8-1 [Arabidopsis thaliana]	387	34368	11	7	31.8	10.91	1	1.042	1.045	1.02879	1.206	1.158	1.161	1.1748	1.14192	0.191458	0.039723
506	gi|15234551	multi-copper oxidase-like protein SKU5 [Arabidopsis thaliana]	130	75165	6	3	7	9.16	1	0.984	0.923	0.968424	1.081	1.158	1.067	1.10128	1.13719	0.185476	0.0399301
1149	gi|15222304	6-phosphofructo-2-kinase/fructose-2,6-bisphosphatase [Arabidopsis thaliana]	43	96122	2	2	3.2	5.95	1	0.801	1.046	0.942732	1.237	1.122	1.198	1.18469	1.25666	0.329596	0.0399636
740	gi|18408627	Haloacid dehalogenase-like hydrolase (HAD) superfamily protein [Arabidopsis thaliana]	80	44022	3	3	10	8.31	1	1.124	0.979	1.0324	1.734	1.486	1.465	1.55705	1.50818	0.592805	0.0404166
209	gi|15239684	glucose-1-phosphate adenylyltransferase large subunit 1 [Arabidopsis thaliana]	327	67694	14	7	15.1	8.03	1	1.071	1.058	1.04254	1.273	1.283	1.185	1.24621	1.19536	0.257448	0.0404718
564	gi|15232926	40S ribosomal protein S7-2 [Arabidopsis thaliana]	115	28874	7	5	35.1	9.78	1	1.047	0.932	0.991869	0.795	0.931	0.819	0.846318	0.853256	-0.228949	0.0408693
389	gi|15218438	fructose-1,6-bisphosphatase [Arabidopsis thaliana]	179	45495	9	5	19.4	5.28	1	0.994	1.014	1.00263	1.348	1.335	1.18	1.28534	1.28197	0.358357	0.0409729
924	gi|15221875	gamma histone variant H2AX [Arabidopsis thaliana]	59	19033	3	3	13.4	10.32	1	0.944	1.027	0.989724	0.801	0.837	0.794	0.81045	0.818864	-0.288303	0.0411878
1326	gi|15227183	40S ribosomal protein S25-1 [Arabidopsis thaliana]	36	18041	3	2	19.2	10.99	1	0.933	0.872	0.93354	0.678	0.784	0.628	0.693695	0.74308	-0.42841	0.041337
446	gi|15241945	GDP-mannose 3,5-epimerase [Arabidopsis thaliana]	154	51571	8	4	15.4	5.85	1	1.142	1.151	1.09542	1.571	1.465	1.463	1.49883	1.36827	0.452354	0.0415105
206	gi|15231937	ADP,ATP carrier protein 1 [Arabidopsis thaliana]	334	50363	19	10	27.6	9.84	1	0.976	0.9	0.957703	0.891	0.924	0.825	0.879025	0.917847	-0.123674	0.0415527
262	gi|15225249	glycine decarboxylase P-protein 2 [Arabidopsis thaliana]	270	129086	12	8	10.5	6.18	1	1.146	1.044	1.0616	2.003	2.109	1.515	1.85662	1.74889	0.806437	0.0415947
376	gi|30687350	Elongation factor 1-beta 2 [Arabidopsis thaliana]	184	31229	10	4	22.3	4.42	1	0.965	0.97	0.978212	0.744	0.848	0.764	0.784069	0.801532	-0.319167	0.0416101
1377	gi|15220930	26S proteasome AAA-ATPase subunit RPT1a [Arabidopsis thaliana]	34	59442	2	2	4.7	6.33	1	1.192	1.021	1.06766	1.179	1.563	1.27	1.32768	1.24354	0.314448	0.0416171
504	gi|15219598	glutamine synthetase [Arabidopsis thaliana]	131	44750	7	3	11.8	5.14	1	0.933	0.997	0.97617	1.092	1.069	1.062	1.07426	1.10048	0.138135	0.0420692
472	gi|15223517	calreticulin-1 [Arabidopsis thaliana]	143	64758	5	3	8.9	4.46	1	---	0.926	0.962289	1.16	1.081	1.066	1.10157	1.14474	0.195024	0.0423786
530	gi|15232356	40S ribosomal protein S21-1 [Arabidopsis thaliana]	123	11290	4	1	13.4	7.79	1	1.052	0.942	0.996986	0.71	0.727	0.794	0.742799	0.745044	-0.424602	0.0424172
174	gi|15232820	malate dehydrogenase [Arabidopsis thaliana]	380	52602	17	9	30.8	8.66	1	1.01	1.006	1.00532	1.12	1.067	1.087	1.09112	1.08534	0.118142	0.04267
117	gi|15229443	50S ribosomal protein L1 [Arabidopsis thaliana]	491	47786	28	9	30.9	9.3	1	0.895	0.938	0.943355	1.07	1.036	1.026	1.04383	1.10651	0.146015	0.0428017
131	gi|18418410	embryo defective 1241 [Arabidopsis thaliana]	466	40994	17	6	21	4.57	1	0.971	0.937	0.968991	0.682	0.793	0.765	0.745143	0.768989	-0.378965	0.0429524
75	gi|15234637	photosystem II subunit Q-2 [Arabidopsis thaliana]	641	29800	35	8	40.4	9.72	1	1.455	1.231	1.21443	0.697	0.822	0.813	0.775173	0.6383	-0.647694	0.0429759
425	gi|334186238	uncharacterized protein, partial [Arabidopsis thaliana]	162	20574	10	5	55.2	5.61	1	0.942	0.895	0.944694	0.79	0.714	0.792	0.764452	0.809206	-0.305422	0.0437561
1440	gi|15241902	60S ribosomal protein L31-3 [Arabidopsis thaliana]	32	19620	3	1	5	9.95	1	0.799	0.913	0.9002	0.521	0.581	0.566	0.555405	0.61698	-0.696705	0.0438189
12	gi|15217555	glyceraldehyde-3-phosphate dehydrogenase B [Arabidopsis thaliana]	1716	57124	83	20	47	6.33	1	1.052	1.131	1.05964	1.654	1.497	1.434	1.52558	1.43971	0.525782	0.0444327
502	gi|18419898	rhodanese-like/PpiC domain-containing protein 12 [Arabidopsis thaliana]	131	38619	5	3	12.7	8.62	1	1.201	1.111	1.10091	1.222	1.299	1.289	1.26953	1.15317	0.205601	0.0446297
40	gi|15239282	ferredoxin-NADP(+)-oxidoreductase 1 [Arabidopsis thaliana]	984	52745	49	14	46.1	8.32	1	0.974	1.036	1.00301	1.299	1.245	1.169	1.23651	1.2328	0.301935	0.0447461
239	gi|15229064	60S ribosomal protein L13-1 [Arabidopsis thaliana]	286	33183	13	5	30.6	11.02	1	0.887	0.933	0.938862	0.711	0.758	0.719	0.729048	0.776523	-0.3649	0.044914
636	gi|15241510	uncharacterized protein [Arabidopsis thaliana]	98	18163	2	1	10.7	8.52	1	0.99	0.969	0.986248	0.691	0.851	0.747	0.760168	0.770767	-0.375633	0.0450549
774	gi|15224046	Ferredoxin-thioredoxin reductase catalytic chain [Arabidopsis thaliana]	76	20137	3	2	12.3	8.11	1	1.006	1.012	1.00599	1.221	1.214	1.111	1.18091	1.17388	0.231284	0.0450659
251	gi|15234129	light-dependent NADPH:protochlorophyllide oxidoreductase B [Arabidopsis thaliana]	276	52642	14	8	27.9	9.23	1	0.916	0.891	0.934525	0.764	0.813	0.695	0.75577	0.808721	-0.306287	0.0454993
326	gi|15234875	acyl carrier protein 4 [Arabidopsis thaliana]	218	17928	5	2	32.8	4.74	1	0.908	1.003	0.969309	0.616	0.712	0.785	0.70088	0.723071	-0.46779	0.0463356
475	gi|15232948	AT14A-like protein [Arabidopsis thaliana]	141	55797	6	4	12.7	5.65	1	1.017	0.93	0.9816	0.819	0.84	0.849	0.835905	0.851574	-0.231796	0.0464472
353	gi|15231108	60S ribosomal protein L11-2 [Arabidopsis thaliana]	203	26157	9	4	24.7	9.94	1	0.984	0.918	0.966672	0.904	0.931	0.868	0.900629	0.93168	-0.102094	0.0466895
830	gi|18410681	uncharacterized protein [Arabidopsis thaliana]	69	25894	3	1	6.6	9.3	1	0.939	0.935	0.957545	0.853	0.789	0.868	0.835953	0.873017	-0.195918	0.0466957
379	gi|30698272	zeaxanthin epoxidase [Arabidopsis thaliana]	183	86728	12	5	10.3	6.6	1	1.151	1.12	1.08834	1.49	1.893	1.459	1.6025	1.47242	0.558193	0.0468726
357	gi|15223294	pyruvate dehydrogenase E1 alpha subunit [Arabidopsis thaliana]	200	56334	10	4	12.4	7.16	1	1.062	1.059	1.03994	1.133	1.176	1.116	1.14139	1.09756	0.134296	0.0472139
259	gi|15235363	plasma-membrane associated cation-binding protein 1 [Arabidopsis thaliana]	272	35520	17	6	26.7	4.99	1	0.826	0.921	0.912879	0.678	0.688	0.644	0.669732	0.733649	-0.446839	0.0472428
450	gi|30681437	SMAD/FHA domain-containing protein [Arabidopsis thaliana]	152	26146	6	4	26.8	7.74	1	0.804	0.9	0.897772	0.599	0.628	0.613	0.613219	0.683045	-0.549947	0.0472869
231	gi|18391006	uncharacterized protein [Arabidopsis thaliana]	292	27632	12	5	31.3	5.37	1	0.884	0.94	0.940142	0.82	0.807	0.796	0.807607	0.859027	-0.219225	0.0473823
1052	gi|15238284	CBS domain-containing protein [Arabidopsis thaliana]	49	27066	3	3	18.9	9.1	1	0.889	0.912	0.932464	0.708	0.765	0.665	0.711495	0.763027	-0.390194	0.0479355
535	gi|7525071	ribosomal protein S3 (chloroplast) [Arabidopsis thaliana]	122	31699	4	2	13.3	9.51	1	1.11	0.958	1.0207	0.809	0.779	0.795	0.794239	0.778135	-0.361908	0.0480904
242	gi|15232603	60S acidic ribosomal protein P0-2 [Arabidopsis thaliana]	283	42067	14	5	22.8	5	1	0.909	0.885	0.930042	0.87	0.841	0.815	0.841701	0.905014	-0.143988	0.048136
647	gi|15240154	40S ribosomal protein S19-3 [Arabidopsis thaliana]	96	19992	4	2	16.8	10.22	1	0.849	0.98	0.940541	0.701	0.714	0.67	0.694753	0.738673	-0.436992	0.0483241
149	gi|15227588	40S ribosomal protein S14-1 [Arabidopsis thaliana]	413	20247	12	4	36.7	10.6	1	0.989	0.942	0.976673	0.719	0.815	0.811	0.780373	0.799012	-0.323711	0.0483727
147	gi|30693962	Luminal-binding protein 2 [Arabidopsis thaliana]	417	94128	23	12	21.7	5.11	1	1.323	1.269	1.18852	0.844	1.015	1.098	0.979799	0.824384	-0.278611	0.04844
919	gi|15231561	SRPBCC ligand-binding domain-containing protein [Arabidopsis thaliana]	59	22131	4	2	14.5	5.01	1	0.885	0.954	0.945142	0.675	0.746	0.714	0.711072	0.752344	-0.410536	0.0486817
440	gi|15242967	protein LOW-TEMPERATURE-INDUCED 78 [Arabidopsis thaliana]	155	94844	6	3	4.6	4.45	1	0.697	1.047	0.900312	0.379	0.412	0.656	0.467893	0.519701	-0.944246	0.0487994
179	gi|15234905	magnesium-protoporphyrin IX methyltransferase [Arabidopsis thaliana]	372	39692	18	8	33.7	7.68	1	1.003	1.002	1.00167	1.102	1.122	1.052	1.0916	1.08978	0.124042	0.0489472
116	gi|240254631	phosphoenolpyruvate carboxylase 2 [Arabidopsis thaliana]	494	126009	24	14	20.9	5.57	1	1.284	1.355	1.20273	2.322	2.143	1.949	2.13255	1.77309	0.826265	0.0490329
14	gi|30678347	carbonic anhydrase 1 [Arabidopsis thaliana]	1506	37975	61	13	61.1	5.54	1	1.092	0.987	1.02529	1.848	1.503	1.477	1.60084	1.56135	0.642795	0.0492845
597	gi|15237888	2-alkenal reductase [Arabidopsis thaliana]	106	45640	4	2	7.2	5.81	1	0.969	1.193	1.04951	1.858	1.565	1.564	1.65678	1.57862	0.658664	0.0495646
173	gi|42564228	MAR-binding filament-like protein 1 [Arabidopsis thaliana]	385	107964	16	9	12.3	5.39	1	0.929	0.995	0.974121	1.129	1.108	1.071	1.1024	1.13169	0.178481	0.0499647
351	gi|15233245	PsbP-like protein 1 [Arabidopsis thaliana]	204	32346	12	6	31.7	9.37	1	0.954	0.891	0.947273	0.772	0.791	0.794	0.785606	0.829334	-0.269975	0.0500262
226	gi|15236211	rotamase cyclophilin 5 [Arabidopsis thaliana]	297	23722	15	6	44.2	8.9	1	1	0.986	0.995311	0.875	0.858	0.927	0.886186	0.890361	-0.167538	0.0502123
328	gi|15228889	ATP sulfurylase 1 [Arabidopsis thaliana]	218	59686	12	7	20.1	6.34	1	1.004	0.909	0.969987	1.198	1.089	1.104	1.12932	1.16427	0.21942	0.050364
